# Supplementary material for: Lactiplantibacillus plantarum 1008 Promotes Reproductive Function and Cognitive Activity in Aged Male Mice with High-Fat-Diet-Induced Obesity by Altering Metabolic Parameters and Alleviating Testicular Oxidative Damage, Inflammation and Apoptosis
Source: Antioxidants (Basel). 2024 Dec 9;13(12):1498. doi: 10.3390/antiox13121498 (PMC11673844; doi:10.3390/antiox13121498)
Supplement: Supplementary file 1 [file antioxidants-13-01498-s001.zip]

Archive with 1 entries (1 files):
- antioxidants-3283766-supplementary.pdf
